# Supplementary material for: Acronymolpus, a new genus of Eumolpinae, endemic to New Caledonia (Coleoptera, Chrysomelidae)
Source: Zookeys. 2015 Dec 17;(547):93–102. doi: 10.3897/zookeys.547.9698 (PMC4714335; doi:10.3897/zookeys.547.9698)
Supplement: XML Treatment for Acronymolpus [file zookeys.547.9698-treatment1.xml]

<!DOCTYPE tp:taxon-treatment
  PUBLIC "-//TaxonX//DTD Taxonomic Treatment Publishing DTD v0 20100105//EN" "tax-treatment-NSO.dtd">
<tp:taxon-treatment xmlns:tp="http://www.plazi.org/taxpub"><tp:treatment-meta><kwd-group><label>Taxon classification</label><kwd><named-content content-type="kingdom">Animalia</named-content></kwd><kwd><named-content content-type="order">Coleoptera</named-content></kwd><kwd><named-content content-type="family">Chrysomelidae</named-content></kwd></kwd-group><mixed-citation publication-type="journal"><person-group><name><surname>Samuelson</surname><given-names>G. Allan</given-names></name></person-group><article-title><italic><tp:taxon-name><tp:taxon-name-part taxon-name-part-type="genus">Acronymolpus</tp:taxon-name-part></tp:taxon-name></italic>, a new genus of <tp:taxon-name><tp:taxon-name-part taxon-name-part-type="subfamily">Eumolpinae</tp:taxon-name-part></tp:taxon-name>, endemic to New Caledonia (<tp:taxon-name><tp:taxon-name-part taxon-name-part-type="order">Coleoptera</tp:taxon-name-part></tp:taxon-name>, <tp:taxon-name><tp:taxon-name-part taxon-name-part-type="family">Chrysomelidae</tp:taxon-name-part></tp:taxon-name>)</article-title><source>Zookeys</source><day>17</day><month>12</month><year>2015</year><volume>2015</volume><issue>547</issue><fpage>93</fpage><lpage>102</lpage><pub-id pub-id-type="doi">10.3897/zookeys.547.9698</pub-id></mixed-citation></tp:treatment-meta><tp:nomenclature><tp:taxon-name>
                        <tp:taxon-name-part taxon-name-part-type="genus">Acronymolpus</tp:taxon-name-part>
                    <object-id xmlns:xlink="http://www.w3.org/1999/xlink" content-type="zoobank" xlink:type="simple">http://zoobank.org/80C47612-8196-4FE4-B645-8BCDA9AE49FA</object-id></tp:taxon-name><tp:taxon-status xmlns:xlink="http://www.w3.org/1999/xlink" xlink:type="simple">gen. n.</tp:taxon-status></tp:nomenclature><tp:treatment-sec sec-type="Description"><title>Description.</title><p>Proepisternal margin straight; pygidial groove present; metatibial apex entire, lacking emargination; claws appendiculate.</p><p>Body fusiform, stout, with elytra strongly narrowed from robust basal region to preapex. Head: frontal surfaces flattened; postantennal swellings ± subtriangular or oblique, not conspicuous; oblique suture present, shallow internally, deeper along upper eye margin; coronal suture deep along mid-vertex; eye subovate. Antenna slender, elongate and attaining apical 1/3 or more of elytron. Pronotum convex with anterolateral area strongly descended and appearing narrowed in dorsal view; base broadly and shallowly biconvex; posterior angle small, ± dentate; lateral margin convex and narrowed anteriorly; anterior angle slightly produced, subangulate; disc moderately to strongly punctate. Scutellum small, triangular, surface nearly smooth. Elytral punctures basically arranged in regular striae but the inner discal rows quite obliterated and confused on the basal half before they become organized into straight rows apically. Elytral epipleuron narrow to preapex and continued to apex as a thin thread. Wing normally developed.</p><p>Ventral surfaces: prosternum subquadrate, flattened; hypomeron ± smooth, impunctate; metasternum broadly and gently convex, ± smooth; first abdominal ventrite (Fig. <xref ref-type="fig" rid="F1">1C</xref>) not quite trisected by enlarged metacoxae on each side but on dissection with thin shelf-like extensions beneath metacoxae; intercoxal piece of forming an acute, <!--PageBreak-->steeply inclined triangle anteriorad; remaining ventrites strongly narrowed posteriorly, collectively subtriangular in outline. Legs: femora subclavate; metacoxa enlarged; tibiae slender, subequal to femur length.</p><fig id="F1" position="float" orientation="portrait"><label>Figure 1.</label><caption><p><italic><tp:taxon-name><tp:taxon-name-part taxon-name-part-type="genus">Acronymolpus</tp:taxon-name-part> <tp:taxon-name-part taxon-name-part-type="species">joliveti</tp:taxon-name-part></tp:taxon-name></italic> sp. n. <bold>A</bold> habitus view of holotype, body length 3.3 mm <bold>B</bold> apical oblique view of holotype, showing apical knob-like terminations <bold>C</bold>.abdomen of paratype ♀, oblique ventral view showing elevated intercoxal process <bold>D</bold> abdomen of paratype ♀, showing position of spermatheca <bold>E</bold> spermatheca of paratype ♀, lateral view, length of main body 26 cmm.</p></caption><graphic xmlns:xlink="http://www.w3.org/1999/xlink" xlink:href="zookeys-547-093-g001.jpg" position="float" orientation="portrait" xlink:type="simple" id="oo_70145.jpg"/></fig></tp:treatment-sec><tp:treatment-sec sec-type="Type species"><title>Type species.</title><p><italic><tp:taxon-name><tp:taxon-name-part taxon-name-part-type="genus">Acronymolpus</tp:taxon-name-part> <tp:taxon-name-part taxon-name-part-type="species">joliveti</tp:taxon-name-part></tp:taxon-name></italic> sp. n.</p></tp:treatment-sec><tp:treatment-sec sec-type="Etymology"><title>Etymology.</title><p><italic>acro</italic> (height) + <italic>nyma</italic> (name) + <italic>molpus</italic> (for <italic><tp:taxon-name><tp:taxon-name-part taxon-name-part-type="genus">Eumolpus</tp:taxon-name-part></tp:taxon-name></italic>); masculine.</p></tp:treatment-sec></tp:taxon-treatment>
