# Supplementary material for: Acronymolpus, a new genus of Eumolpinae, endemic to New Caledonia (Coleoptera, Chrysomelidae)
Source: Zookeys. 2015 Dec 17;(547):93–102. doi: 10.3897/zookeys.547.9698 (PMC4714335; doi:10.3897/zookeys.547.9698)
Supplement: XML Treatment for Acronymolpus joliveti [file zookeys.547.9698-treatment2.xml]

<!DOCTYPE tp:taxon-treatment
  PUBLIC "-//TaxonX//DTD Taxonomic Treatment Publishing DTD v0 20100105//EN" "tax-treatment-NSO.dtd">
<tp:taxon-treatment xmlns:tp="http://www.plazi.org/taxpub"><tp:treatment-meta><kwd-group><label>Taxon classification</label><kwd><named-content content-type="kingdom">Animalia</named-content></kwd><kwd><named-content content-type="order">Coleoptera</named-content></kwd><kwd><named-content content-type="family">Chrysomelidae</named-content></kwd></kwd-group><mixed-citation publication-type="journal"><person-group><name><surname>Samuelson</surname><given-names>G. Allan</given-names></name></person-group><article-title><italic><tp:taxon-name><tp:taxon-name-part taxon-name-part-type="genus">Acronymolpus</tp:taxon-name-part></tp:taxon-name></italic>, a new genus of <tp:taxon-name><tp:taxon-name-part taxon-name-part-type="subfamily">Eumolpinae</tp:taxon-name-part></tp:taxon-name>, endemic to New Caledonia (<tp:taxon-name><tp:taxon-name-part taxon-name-part-type="order">Coleoptera</tp:taxon-name-part></tp:taxon-name>, <tp:taxon-name><tp:taxon-name-part taxon-name-part-type="family">Chrysomelidae</tp:taxon-name-part></tp:taxon-name>)</article-title><source>Zookeys</source><day>17</day><month>12</month><year>2015</year><volume>2015</volume><issue>547</issue><fpage>93</fpage><lpage>102</lpage><pub-id pub-id-type="doi">10.3897/zookeys.547.9698</pub-id></mixed-citation></tp:treatment-meta><tp:nomenclature><tp:taxon-name>
                        <tp:taxon-name-part taxon-name-part-type="genus">Acronymolpus</tp:taxon-name-part>
                        <tp:taxon-name-part taxon-name-part-type="species">joliveti</tp:taxon-name-part>
                    <object-id xmlns:xlink="http://www.w3.org/1999/xlink" content-type="zoobank" xlink:type="simple">http://zoobank.org/189F246C-8110-41AD-8878-1EDCAB384DA0</object-id></tp:taxon-name><tp:taxon-status xmlns:xlink="http://www.w3.org/1999/xlink" xlink:type="simple">sp. n.</tp:taxon-status><xref ref-type="fig" rid="F1">Fig. 1A–E</xref></tp:nomenclature><tp:treatment-sec sec-type="Description"><title>Description</title><p>(Holotype female). Body stout, fusiform, broadest across elytral humeral area, then strongly tapered to preapex. Body surfaces largely castaneous; elytron with inner interstices becoming paler orangish along apical half; antenna yellow- to orange-testaceous; legs castaneous. Dorsum glabrous; mesosternum and central part of abdominal ventrite 1 sparsely setose. Body length 3.3 mm; body breadth 2.2 mm.</p><p>Head: frontal surfaces smooth with hint of isodiametric sculpture; frons with a few large deep punctures mostly above middle; postantennal swellings ± triangular, surfaces nearly smooth; oblique suture becoming a deep sharp sulcus along upper eye margin; vertex with a few large deep punctures on each side near beginning of deep coronal suture; interantennal space flat, about 2.6 × as broad as transverse diameter of antennal socket; antennal socket and orbit with breadths subequal; interocular space about 1.4 × as broad as maximum eye diameter; eye subovate, moderately narrowed below; gena slightly over 0.6 × as deep as eye.</p><p>Antenna: slender, attaining apical 1/3 of elytron; relative lengths of segments (cmm units = 1/100 mm): 28 : 14 : 24 : 26 : 28 : 28 : 34 : 34 : 32 : 32 : 40; segments 3-6 slender, very slightly broadened apically; 7-10 distinctly heavier than preceding; last gradually thickened to apical 1/3, then narrowed to acute apex.</p><p>Prothorax: 0.57 × as long as broad; lateral margin moderately and evenly convex from base to apex; disc moderately punctate; central punctures somewhat ovate and commonly 1-2 × as large as interspaces; interspaces nearly smooth and shining with occasional micropunctures and nearly obsolete fine sculpture.</p><p>Elytron: smooth and shining; lateral margin beyond broad basal region strongly narrowed posteriorly to knob-like extremity at side of sutural apex; humerus weakly swollen, mostly smooth; discal punctures larger and deeper than pronotal ones and commonly 1-2 × as large as interspaces; interspaces commonly ± costate to subtuberculate.</p><p>Ventral surfaces: prosternum with surface dull-punctulate; hypomeron subshining, with obsolescent fine sculpture; metasternum broad, smooth-shining with fine sculpture, sparsely micropunctate; metacoxae nearly touching posterior margin of abdominal ventrite 1; relative lengths of abdominal ventrites (cmm): 48 : 10 : 10 : 12 : 20; surfaces subshining, with fine sculpture; first ventrite with median part acutely triangular and strongly inclined between coxae; last ventrite lacking median impression before apex.</p><p>Legs: slender; femora subclavate, smooth with obsolescent sculpture but sparsely punctulate; metatibia just as long as femur.</p><p>Measurements: <abbrev xmlns:xlink="http://www.w3.org/1999/xlink" xlink:title="body length" xlink:type="simple">BL</abbrev> 3.3 mm; <abbrev xmlns:xlink="http://www.w3.org/1999/xlink" xlink:title="body breadth" xlink:type="simple">BB</abbrev> 2.3 mm: <abbrev xmlns:xlink="http://www.w3.org/1999/xlink" xlink:title="head breadth" xlink:type="simple">HB</abbrev> 110 cmm; <abbrev xmlns:xlink="http://www.w3.org/1999/xlink" xlink:title="transverse breadth of interantennal space" xlink:type="simple">IAS</abbrev> 26 cmm; <abbrev xmlns:xlink="http://www.w3.org/1999/xlink" xlink:title="transverse diameter of antennal socket" xlink:type="simple">AS</abbrev> 8 cmm; <abbrev xmlns:xlink="http://www.w3.org/1999/xlink" xlink:title="transverse space of orbit between antennal socket and eye" xlink:type="simple">ORB</abbrev> 8 cmm; <abbrev xmlns:xlink="http://www.w3.org/1999/xlink" xlink:title="shortest transverse distance between eyes" xlink:type="simple">IOS</abbrev> 58 cmm; <abbrev xmlns:xlink="http://www.w3.org/1999/xlink" xlink:title="maximum diameter × breadth of eye" xlink:type="simple">EYE</abbrev> 41 × 31 cmm; <abbrev xmlns:xlink="http://www.w3.org/1999/xlink" xlink:title="distance between genal apex and lower eye margin" xlink:type="simple">GENA</abbrev> 26 cmm; <abbrev xmlns:xlink="http://www.w3.org/1999/xlink" xlink:title="pronotal breadth" xlink:type="simple">PNB</abbrev> 176 cmm; <abbrev xmlns:xlink="http://www.w3.org/1999/xlink" xlink:title="pronotal length" xlink:type="simple">PNL</abbrev> 102 cmm.</p></tp:treatment-sec><tp:treatment-sec sec-type="Paratype"><title>Paratype</title><p>(Female). Fig. <xref ref-type="fig" rid="F1">1D–E</xref>. Essentially identical to holotype. Spermatheca J-shaped, slender, as figured. <abbrev xmlns:xlink="http://www.w3.org/1999/xlink" xlink:title="body length" xlink:type="simple">BL</abbrev> 3.2 mm; <abbrev xmlns:xlink="http://www.w3.org/1999/xlink" xlink:title="body breadth" xlink:type="simple">BB</abbrev> 2.15 mm.</p></tp:treatment-sec><tp:treatment-sec sec-type="Holotype"><title>Holotype</title><p>♀. NEW CALEDONIA: Vallée d’Amoa, 7.ii.1963, C.M. Yoshimoto collector (<named-content xmlns:xlink="http://www.w3.org/1999/xlink" content-type="dwc:institutional_code" xlink:type="simple">BPBM</named-content> HT16,842); Paratype ♀, Mt Panie trail, 550 m, 9.ii.1963, G. Kuschel coll. (<named-content xmlns:xlink="http://www.w3.org/1999/xlink" content-type="dwc:institutional_code" xlink:type="simple">BPBM</named-content>).</p></tp:treatment-sec><tp:treatment-sec sec-type="Remarks"><title>Remarks.</title><p>Near <italic><tp:taxon-name><tp:taxon-name-part taxon-name-part-type="genus">Acronymolpus</tp:taxon-name-part> <tp:taxon-name-part taxon-name-part-type="species">turbo</tp:taxon-name-part></tp:taxon-name></italic>, sp. n. in general stature, including the close proximity of the metacoxae to the apical margin of the first abdominal ventrite; both species also have ornamentation on the elytral preapex – knob-like in this species and briefly explanate in <italic><tp:taxon-name><tp:taxon-name-part taxon-name-part-type="genus">Acronymolpus</tp:taxon-name-part> <tp:taxon-name-part taxon-name-part-type="species">turbo</tp:taxon-name-part></tp:taxon-name></italic>. The name honors Prof. Pierre Jolivet of Paris, who has charted our knowledge of <tp:taxon-name><tp:taxon-name-part taxon-name-part-type="family">Chrysomelidae</tp:taxon-name-part></tp:taxon-name> in general and of New Caledonia in particular.</p></tp:treatment-sec><tp:treatment-sec><!--Section generated to contain objects referenced in tp:taxon-treatment.--><fig id="F1" position="float" orientation="portrait"><label>Figure 1.</label><caption><p><italic><tp:taxon-name><tp:taxon-name-part taxon-name-part-type="genus">Acronymolpus</tp:taxon-name-part> <tp:taxon-name-part taxon-name-part-type="species">joliveti</tp:taxon-name-part></tp:taxon-name></italic> sp. n. <bold>A</bold> habitus view of holotype, body length 3.3 mm <bold>B</bold> apical oblique view of holotype, showing apical knob-like terminations <bold>C</bold>.abdomen of paratype ♀, oblique ventral view showing elevated intercoxal process <bold>D</bold> abdomen of paratype ♀, showing position of spermatheca <bold>E</bold> spermatheca of paratype ♀, lateral view, length of main body 26 cmm.</p></caption><graphic xmlns:xlink="http://www.w3.org/1999/xlink" xlink:href="zookeys-547-093-g001.jpg" position="float" orientation="portrait" xlink:type="simple" id="oo_70145.jpg"/></fig></tp:treatment-sec></tp:taxon-treatment>
