# Supplementary material for: Acronymolpus, a new genus of Eumolpinae, endemic to New Caledonia (Coleoptera, Chrysomelidae)
Source: Zookeys. 2015 Dec 17;(547):93–102. doi: 10.3897/zookeys.547.9698 (PMC4714335; doi:10.3897/zookeys.547.9698)
Supplement: XML Treatment for Acronymolpus turbo [file zookeys.547.9698-treatment3.xml]

<!DOCTYPE tp:taxon-treatment
  PUBLIC "-//TaxonX//DTD Taxonomic Treatment Publishing DTD v0 20100105//EN" "tax-treatment-NSO.dtd">
<tp:taxon-treatment xmlns:tp="http://www.plazi.org/taxpub"><tp:treatment-meta><kwd-group><label>Taxon classification</label><kwd><named-content content-type="kingdom">Animalia</named-content></kwd><kwd><named-content content-type="order">Coleoptera</named-content></kwd><kwd><named-content content-type="family">Chrysomelidae</named-content></kwd></kwd-group><mixed-citation publication-type="journal"><person-group><name><surname>Samuelson</surname><given-names>G. Allan</given-names></name></person-group><article-title><italic><tp:taxon-name><tp:taxon-name-part taxon-name-part-type="genus">Acronymolpus</tp:taxon-name-part></tp:taxon-name></italic>, a new genus of <tp:taxon-name><tp:taxon-name-part taxon-name-part-type="subfamily">Eumolpinae</tp:taxon-name-part></tp:taxon-name>, endemic to New Caledonia (<tp:taxon-name><tp:taxon-name-part taxon-name-part-type="order">Coleoptera</tp:taxon-name-part></tp:taxon-name>, <tp:taxon-name><tp:taxon-name-part taxon-name-part-type="family">Chrysomelidae</tp:taxon-name-part></tp:taxon-name>)</article-title><source>Zookeys</source><day>17</day><month>12</month><year>2015</year><volume>2015</volume><issue>547</issue><fpage>93</fpage><lpage>102</lpage><pub-id pub-id-type="doi">10.3897/zookeys.547.9698</pub-id></mixed-citation></tp:treatment-meta><tp:nomenclature><tp:taxon-name>
                        <tp:taxon-name-part taxon-name-part-type="genus">Acronymolpus</tp:taxon-name-part>
                        <tp:taxon-name-part taxon-name-part-type="species">turbo</tp:taxon-name-part>
                    <object-id xmlns:xlink="http://www.w3.org/1999/xlink" content-type="zoobank" xlink:type="simple">http://zoobank.org/855A02E1-9776-4EAA-ABE4-46401516DF01</object-id></tp:taxon-name><tp:taxon-status xmlns:xlink="http://www.w3.org/1999/xlink" xlink:type="simple">sp. n.</tp:taxon-status><xref ref-type="fig" rid="F2">Fig. 2A–B</xref></tp:nomenclature><tp:treatment-sec sec-type="Description"><title>Description</title><p>(Holotype). Body robust, broadest across elytral posthumeral area, then strongly tapered to preapical region. Coloration reddish-piceous with paler yellowish apical elytral disc; antenna orange-testaceous. Dorsum glabrous. Body length 3.1 mm; body breadth 2.0 mm.</p><p>Head: frontal surfaces with general isodiametric sculpture; frons with several large, deep punctures above; oblique suture weak internally, becoming deeper along upper eye margin; vertex bearing several large punctures on each side of shallow coronal suture which ends near mid vertex; interantenal space rough, about 2.6 × as broad as transverse diameter of antennal socket; antennal socket and orbit subequal in breadth; interocular space about 1.3 × as broad as maximum diameter of eye; eye subovate, narrowed below; gena 0.5 × as deep as eye.</p><p>Antenna: slender, nearly reaching elytral apex; relative lengths of segments (cmm): 28 : 16 : 21 : 21 : 24 : 24 : 36 : 32 : 32 : 34 : 40; apical 2 segments heavier than preceding ones.</p><p>Prothorax: 0.55 × as long as broad; lateral margin slightly narrowed basally to mid-point, then more convexly narrowed to acutely produced anterior angle; disc closely and confusedly punctate; punctures deep and commonly 3-4 × as large as raised interspaces; only the antebasal area narrowly impunctate.</p><p>Elytron: robust basally across humeral region, then strongly narrowed posteriorly to preapical area, marked by an apical explanate margin originating at preapex of 7<sup>th</sup> interstrial interval; humerus briefly pustulate and smooth, and slightly heavier than inner basal costae; disc densely punctate-subtuberculate on inner part of basal disc where <!--PageBreak--><!--PageBreak-->punctures are confused and about 1.5 × as large as pronotal ones; elytral interstices generally swollen, with a hint of microsculpture but nearly smooth and shining.</p><p>Ventral surfaces: prosternum nearly flat, surface ± rough and punctulate; hypomeron with fairly heavy isodiametric sculpture, surface impunctate; metasternum with slightly smoother sculpture, sparsely micropunctate; metacoxa nearly touching posterior margin of abdominal ventrite 1; relative lengths of ventrites (cmm): 40 : 6 : 6 : 10 : 18; surfaces subshining with hint of sculpture and sparsely micropunctate; first ventrite strongly inclined between coxae, surface irregular slightly swollen medially on inclined part, median area apparently lacking setose patch; last ventrite lacking median impression before apex.</p><p>Legs: slender; femora weakly subclavate; metatibia linear, as long as femur.</p><p>Measurements: <abbrev xmlns:xlink="http://www.w3.org/1999/xlink" xlink:title="body length" xlink:type="simple">BL</abbrev> 3.1 mm; <abbrev xmlns:xlink="http://www.w3.org/1999/xlink" xlink:title="body breadth" xlink:type="simple">BB</abbrev> 2.1 mm; <abbrev xmlns:xlink="http://www.w3.org/1999/xlink" xlink:title="head breadth" xlink:type="simple">HB</abbrev> 104 cm; <abbrev xmlns:xlink="http://www.w3.org/1999/xlink" xlink:title="transverse breadth of interantennal space" xlink:type="simple">IAS</abbrev> 26 cm; <abbrev xmlns:xlink="http://www.w3.org/1999/xlink" xlink:title="transverse diameter of antennal socket" xlink:type="simple">AS</abbrev> 10 cm; <abbrev xmlns:xlink="http://www.w3.org/1999/xlink" xlink:title="transverse space of orbit between antennal socket and eye" xlink:type="simple">ORB</abbrev> 10 cmm; <abbrev xmlns:xlink="http://www.w3.org/1999/xlink" xlink:title="shortest transverse distance between eyes" xlink:type="simple">IOS</abbrev> 52 cmm; <abbrev xmlns:xlink="http://www.w3.org/1999/xlink" xlink:title="maximum diameter × breadth of eye" xlink:type="simple">EYE</abbrev> 40 × 34 cmm; <abbrev xmlns:xlink="http://www.w3.org/1999/xlink" xlink:title="distance between genal apex and lower eye margin" xlink:type="simple">GENA</abbrev> 20 cmm; <abbrev xmlns:xlink="http://www.w3.org/1999/xlink" xlink:title="pronotal length" xlink:type="simple">PNL</abbrev> 92 cm; <abbrev xmlns:xlink="http://www.w3.org/1999/xlink" xlink:title="pronotal breadth" xlink:type="simple">PNB</abbrev> 168 cmm.</p><fig id="F2" position="float" orientation="portrait"><label>Figures 2–4.</label><caption><p><bold>2</bold> <italic><tp:taxon-name><tp:taxon-name-part taxon-name-part-type="genus">Acronymolpus</tp:taxon-name-part> <tp:taxon-name-part taxon-name-part-type="species">turbo</tp:taxon-name-part></tp:taxon-name></italic> sp. n. <bold>A</bold> habitus view of paratype, body length 3.0 mm <bold>B</bold> apical oblique view of paratype, showing apical explanate spoon-like terminations <bold>3</bold> <italic><tp:taxon-name><tp:taxon-name-part taxon-name-part-type="genus">Acronymolpus</tp:taxon-name-part> <tp:taxon-name-part taxon-name-part-type="species">gressitti</tp:taxon-name-part></tp:taxon-name></italic> sp. n., habitus view of holotype, body length 2.35 mm <bold>4</bold> <italic><tp:taxon-name><tp:taxon-name-part taxon-name-part-type="genus">Acronymolpus</tp:taxon-name-part> <tp:taxon-name-part taxon-name-part-type="species">meteorus</tp:taxon-name-part></tp:taxon-name></italic> sp. n. habitus view of holotype, body length 2.6 mm.</p></caption><graphic xmlns:xlink="http://www.w3.org/1999/xlink" xlink:href="zookeys-547-093-g002.jpg" position="float" orientation="portrait" xlink:type="simple" id="oo_70146.jpg"/></fig></tp:treatment-sec><tp:treatment-sec sec-type="Paratype"><title>Paratype.</title><p>Essentially identical to holotype. <abbrev xmlns:xlink="http://www.w3.org/1999/xlink" xlink:title="body length" xlink:type="simple">BL</abbrev> 3.0 mm; <abbrev xmlns:xlink="http://www.w3.org/1999/xlink" xlink:title="body breadth" xlink:type="simple">BB</abbrev> 2.0 mm.</p></tp:treatment-sec><tp:treatment-sec sec-type="Holotype"><title>Holotype.</title><p>NEW CALEDONIA: Sarramea, Col d’Amieu, 2-23.xii.2005, Cazères, Mille, and Kataoui collectors (<abbrev xmlns:xlink="http://www.w3.org/1999/xlink" content-type="institution" xlink:title="Collection Xavier Montrouzier, Institut Agronomique néo-Calédonien, La Foa, New Caledonia" xlink:type="simple">CXMNC</abbrev>/<named-content xmlns:xlink="http://www.w3.org/1999/xlink" content-type="dwc:institutional_code" xlink:type="simple">MNHN</named-content>); Paratype, same locality but 2-30.xi.2005, Cazeres, Mille, and Kataoui coll. (<abbrev xmlns:xlink="http://www.w3.org/1999/xlink" content-type="institution" xlink:title="Collection Xavier Montrouzier, Institut Agronomique néo-Calédonien, La Foa, New Caledonia" xlink:type="simple">CXMNC</abbrev>).</p></tp:treatment-sec><tp:treatment-sec sec-type="Remarks"><title>Remarks.</title><p>Differs further from its close relative, <italic><tp:taxon-name><tp:taxon-name-part taxon-name-part-type="genus">Acronymolpus</tp:taxon-name-part> <tp:taxon-name-part taxon-name-part-type="species">joliveti</tp:taxon-name-part></tp:taxon-name></italic>, sp. n., by having closer discal puncturation of the pronotum. The name refers to the stout, ± conical form of the elytra.</p></tp:treatment-sec></tp:taxon-treatment>
