# Supplementary material for: Acronymolpus, a new genus of Eumolpinae, endemic to New Caledonia (Coleoptera, Chrysomelidae)
Source: Zookeys. 2015 Dec 17;(547):93–102. doi: 10.3897/zookeys.547.9698 (PMC4714335; doi:10.3897/zookeys.547.9698)
Supplement: XML Treatment for Acronymolpus gressitti [file zookeys.547.9698-treatment4.xml]

<!DOCTYPE tp:taxon-treatment
  PUBLIC "-//TaxonX//DTD Taxonomic Treatment Publishing DTD v0 20100105//EN" "tax-treatment-NSO.dtd">
<tp:taxon-treatment xmlns:tp="http://www.plazi.org/taxpub"><tp:treatment-meta><kwd-group><label>Taxon classification</label><kwd><named-content content-type="kingdom">Animalia</named-content></kwd><kwd><named-content content-type="order">Coleoptera</named-content></kwd><kwd><named-content content-type="family">Chrysomelidae</named-content></kwd></kwd-group><mixed-citation publication-type="journal"><person-group><name><surname>Samuelson</surname><given-names>G. Allan</given-names></name></person-group><article-title><italic><tp:taxon-name><tp:taxon-name-part taxon-name-part-type="genus">Acronymolpus</tp:taxon-name-part></tp:taxon-name></italic>, a new genus of <tp:taxon-name><tp:taxon-name-part taxon-name-part-type="subfamily">Eumolpinae</tp:taxon-name-part></tp:taxon-name>, endemic to New Caledonia (<tp:taxon-name><tp:taxon-name-part taxon-name-part-type="order">Coleoptera</tp:taxon-name-part></tp:taxon-name>, <tp:taxon-name><tp:taxon-name-part taxon-name-part-type="family">Chrysomelidae</tp:taxon-name-part></tp:taxon-name>)</article-title><source>Zookeys</source><day>17</day><month>12</month><year>2015</year><volume>2015</volume><issue>547</issue><fpage>93</fpage><lpage>102</lpage><pub-id pub-id-type="doi">10.3897/zookeys.547.9698</pub-id></mixed-citation></tp:treatment-meta><tp:nomenclature><tp:taxon-name>
                        <tp:taxon-name-part taxon-name-part-type="genus">Acronymolpus</tp:taxon-name-part>
                        <tp:taxon-name-part taxon-name-part-type="species">gressitti</tp:taxon-name-part>
                    <object-id xmlns:xlink="http://www.w3.org/1999/xlink" content-type="zoobank" xlink:type="simple">http://zoobank.org/CE9C4FE9-955F-4C56-A3B6-9D0E7D70CB5F</object-id></tp:taxon-name><tp:taxon-status xmlns:xlink="http://www.w3.org/1999/xlink" xlink:type="simple">sp. n.</tp:taxon-status><xref ref-type="fig" rid="F2">Fig. 3</xref><!--PageBreak--><!--PageBreak--></tp:nomenclature><tp:treatment-sec sec-type="Description"><title>Description</title><p>(Holotype). Body moderately robust, broadest across elytral humeral region then moderately narrowed to rounded apex. Body surfaces and appendages largely piceous; antennal segments 1-2 yellow, 3-4 brownish; tarsal pads yellowish. Dorsum glabrous, venter: metasternum and first abdominal ventrite each with group of elongate pale setae. Body length 2.35 mm; body breadth 1.4 mm.</p><p>Head: frontal surfaces largely smooth, with a hint of fine sculpture; upper frons with a few large, deep punctures; postantennal swellings ± subquadratae; oblique suture becoming deep above eye; vertex with coronal suture deep, with surfaces on each side convexly swollen; interantennal space broad, flat, about 3 × as broad as antennal socket; orbit slightly broader than antennal socket; interocular space with breadth subequal to maximum eye diameter; gena not quite 0.5 × as deep as eye.</p><p>Antenna rather slender, attaining apical 1/3 of elytron; relative lengths of segments (cmm): 18 : 12 : 18 : 18 : 20 : 17 : 20 : 20 : 20 : 20 : 30; apical 5 segments distinctly heavier than preceding ones.</p><p>Prothorax 0.59 × as broad as long; base broadly convex across middle; lateral margin moderately convex; disc uniformly convex and rather uniformly punctured, punctures ± elliptical and commonly 1 × as large as interspaces; interspaces smooth with hint of microsculpture.</p><p>Elytron smooth and shining; lateral margin moderately narrowed from posthumeral area to preapex; apex convex: humerus slightly produced, smooth; inner basal disc with punctures deep, and larger than pronotal ones.</p><p>Ventral surfaces: hypomeron subshining, with fine isodiametrical sculpture; metastrnum with isodiametric sculpture; metacoxae enlarged and ending slightly before apical margin of ventrite 1; relative lengths of abdominal ventrites (cmm): 32 : 8 : 6 : 10 : 16; surfaces subshining, with moderate isodiametric sculpture; first abdominal ventrite moderately inclined between coxae; last ventrite with median impression before apex.</p><p>Legs: femora subclavate, surfaces with fine sculpture; metafemur and tibia subequal in length.</p><p>Measurements: <abbrev xmlns:xlink="http://www.w3.org/1999/xlink" xlink:title="body length" xlink:type="simple">BL</abbrev> 235 mm; <abbrev xmlns:xlink="http://www.w3.org/1999/xlink" xlink:title="body breadth" xlink:type="simple">BB</abbrev> 1.4 mm; <abbrev xmlns:xlink="http://www.w3.org/1999/xlink" xlink:title="head breadth" xlink:type="simple">HB</abbrev> 82 cmm; <abbrev xmlns:xlink="http://www.w3.org/1999/xlink" xlink:title="transverse breadth of interantennal space" xlink:type="simple">IAS</abbrev> 20 cmm; <abbrev xmlns:xlink="http://www.w3.org/1999/xlink" xlink:title="transverse diameter of antennal socket" xlink:type="simple">AS</abbrev> 6 cmm; <abbrev xmlns:xlink="http://www.w3.org/1999/xlink" xlink:title="transverse space of orbit between antennal socket and eye" xlink:type="simple">ORB</abbrev> 7 cmm; <abbrev xmlns:xlink="http://www.w3.org/1999/xlink" xlink:title="shortest transverse distance between eyes" xlink:type="simple">IOS</abbrev> 36 cmm; <abbrev xmlns:xlink="http://www.w3.org/1999/xlink" xlink:title="maximum diameter × breadth of eye" xlink:type="simple">EYE</abbrev> 34 × 26 cmm; <abbrev xmlns:xlink="http://www.w3.org/1999/xlink" xlink:title="distance between genal apex and lower eye margin" xlink:type="simple">GENA</abbrev> 16 cmm; <abbrev xmlns:xlink="http://www.w3.org/1999/xlink" xlink:title="pronotal length" xlink:type="simple">PNL</abbrev> 70 cmm; <abbrev xmlns:xlink="http://www.w3.org/1999/xlink" xlink:title="pronotal breadth" xlink:type="simple">PNB</abbrev> 118 cmm.</p></tp:treatment-sec><tp:treatment-sec sec-type="Holotype"><title>Holotype.</title><p>NEW CALEDONIA: Mt Panie, 500 m, 3.iii.1981, on <italic><tp:taxon-name><tp:taxon-name-part taxon-name-part-type="genus">Freycinetia</tp:taxon-name-part></tp:taxon-name></italic>, J. L. Gressitt collector (<named-content xmlns:xlink="http://www.w3.org/1999/xlink" content-type="dwc:institutional_code" xlink:type="simple">BPBM</named-content> 16,843).</p></tp:treatment-sec><tp:treatment-sec sec-type="Remarks"><title>Remarks.</title><p>The less tapered body form of this species separates it from <italic><tp:taxon-name><tp:taxon-name-part taxon-name-part-type="genus">Acronymolpus</tp:taxon-name-part> <tp:taxon-name-part taxon-name-part-type="species">meteorus</tp:taxon-name-part></tp:taxon-name></italic>, sp. n., which is very strongly narrowed apically. This is the only specimen of the genus with any information on plant associates; in this case <italic><tp:taxon-name><tp:taxon-name-part taxon-name-part-type="genus">Freycinetia</tp:taxon-name-part></tp:taxon-name></italic>. The name honors the late J. Linsley Gressitt, who contributed greatly to entomology of the Pacific and beyond.</p></tp:treatment-sec><tp:treatment-sec><!--Section generated to contain objects referenced in tp:taxon-treatment.--><fig id="F2" position="float" orientation="portrait"><label>Figures 2–4.</label><caption><p><bold>2</bold> <italic><tp:taxon-name><tp:taxon-name-part taxon-name-part-type="genus">Acronymolpus</tp:taxon-name-part> <tp:taxon-name-part taxon-name-part-type="species">turbo</tp:taxon-name-part></tp:taxon-name></italic> sp. n. <bold>A</bold> habitus view of paratype, body length 3.0 mm <bold>B</bold> apical oblique view of paratype, showing apical explanate spoon-like terminations <bold>3</bold> <italic><tp:taxon-name><tp:taxon-name-part taxon-name-part-type="genus">Acronymolpus</tp:taxon-name-part> <tp:taxon-name-part taxon-name-part-type="species">gressitti</tp:taxon-name-part></tp:taxon-name></italic> sp. n., habitus view of holotype, body length 2.35 mm <bold>4</bold> <italic><tp:taxon-name><tp:taxon-name-part taxon-name-part-type="genus">Acronymolpus</tp:taxon-name-part> <tp:taxon-name-part taxon-name-part-type="species">meteorus</tp:taxon-name-part></tp:taxon-name></italic> sp. n. habitus view of holotype, body length 2.6 mm.</p></caption><graphic xmlns:xlink="http://www.w3.org/1999/xlink" xlink:href="zookeys-547-093-g002.jpg" position="float" orientation="portrait" xlink:type="simple" id="oo_70146.jpg"/></fig></tp:treatment-sec></tp:taxon-treatment>
