# Supplementary material for: Acronymolpus, a new genus of Eumolpinae, endemic to New Caledonia (Coleoptera, Chrysomelidae)
Source: Zookeys. 2015 Dec 17;(547):93–102. doi: 10.3897/zookeys.547.9698 (PMC4714335; doi:10.3897/zookeys.547.9698)
Supplement: XML Treatment for Acronymolpus meteorus [file zookeys.547.9698-treatment5.xml]

<!DOCTYPE tp:taxon-treatment
  PUBLIC "-//TaxonX//DTD Taxonomic Treatment Publishing DTD v0 20100105//EN" "tax-treatment-NSO.dtd">
<tp:taxon-treatment xmlns:tp="http://www.plazi.org/taxpub"><tp:treatment-meta><kwd-group><label>Taxon classification</label><kwd><named-content content-type="kingdom">Animalia</named-content></kwd><kwd><named-content content-type="order">Coleoptera</named-content></kwd><kwd><named-content content-type="family">Chrysomelidae</named-content></kwd></kwd-group><mixed-citation publication-type="journal"><person-group><name><surname>Samuelson</surname><given-names>G. Allan</given-names></name></person-group><article-title><italic><tp:taxon-name><tp:taxon-name-part taxon-name-part-type="genus">Acronymolpus</tp:taxon-name-part></tp:taxon-name></italic>, a new genus of <tp:taxon-name><tp:taxon-name-part taxon-name-part-type="subfamily">Eumolpinae</tp:taxon-name-part></tp:taxon-name>, endemic to New Caledonia (<tp:taxon-name><tp:taxon-name-part taxon-name-part-type="order">Coleoptera</tp:taxon-name-part></tp:taxon-name>, <tp:taxon-name><tp:taxon-name-part taxon-name-part-type="family">Chrysomelidae</tp:taxon-name-part></tp:taxon-name>)</article-title><source>Zookeys</source><day>17</day><month>12</month><year>2015</year><volume>2015</volume><issue>547</issue><fpage>93</fpage><lpage>102</lpage><pub-id pub-id-type="doi">10.3897/zookeys.547.9698</pub-id></mixed-citation></tp:treatment-meta><tp:nomenclature><tp:taxon-name>
                        <tp:taxon-name-part taxon-name-part-type="genus">Acronymolpus</tp:taxon-name-part>
                        <tp:taxon-name-part taxon-name-part-type="species">meteorus</tp:taxon-name-part>
                    <object-id xmlns:xlink="http://www.w3.org/1999/xlink" content-type="zoobank" xlink:type="simple">http://zoobank.org/5B958AA0-981F-4706-821A-7A275152A777</object-id></tp:taxon-name><tp:taxon-status xmlns:xlink="http://www.w3.org/1999/xlink" xlink:type="simple">sp. n.</tp:taxon-status><xref ref-type="fig" rid="F2">Fig. 4</xref><!--PageBreak--></tp:nomenclature><tp:treatment-sec sec-type="Description"><title>Description</title><p>(Holotype). Body subrobust with elytron strongly narrowed from humeral region to briefly rounded apex. Dorsal surfaces piceous; antenna with basal 3 segments orange-testaceous, remainder piceous; venter largely piceous but coxae and abdominal ventrites reddish testaceous; legs piceous. Dorsum glabrous; venter: metasternum with sparse adpressed pubescence. Body length 2.6 mm; body breadth 1.5 mm.</p><p>Head: frontal surfaces largely with fine, isodiametric sculpture; frons fairly closely punctulate above; postantennal swellings ± oblique, not conspicuous; oblique suture a fairly deep sulcus along upper eye margin; vertex below with several large punctures on each side, coronal suture deep at mid-vertex, then obsolete above; upper vertex with moderately large punctures centrally; interantennal space about 2.75 × as broad as transverse diameter of antennal socket, surface rough, punctate; antennal socket and orbit subequal in breadth; interantennal space slightly broader than maximum eye diameter (22 : 19); eye subovate; gena slightly over 0.4 × as deep as eye.</p><p>Antenna attaining apical 1/4 of elytron; relative lengths of segments (cmm): 24 : 12 : 16 : 18 : 24 : 30 : 26 : 24 : 24 : 26 : 36; apical 5 segments distinctly heavier than preceding ones.</p><p>Prothorax about 0.60 × as long as broad; lateral margin nearly straight basally before convexly narrowed anteriorly; disc closely and heavily punctate, central punctures commonly 3-4 × as broad as raised interstices.</p><!--PageBreak--><p>Elytron broadest across humeral region, then subevenly narrowed to convex apex; humerus moderately produced, very briefly impunctate; basal discal punctures closely and confusedly punctate, punctures larger and rounder than the pronotal ones, and 3-4 × as large as interspaces; elytral interstices smooth-shining with hint of microsculpture.</p><p>Ventral surfaces: hypomeron impunctate but with heavy isodiametric sculpture; metasternum with finer microsculpture, obscurely punctulate; metacoxae enlarged and ending slightly before apical margin of abdominal ventrite 1; relative lengths of ventrites (cmm): 42 : 11 : 10 : 10 : 18; surfaces with moderate isodiametric sculpture; first ventrite moderately inclined between coxae; last ventrite with median impression apically.</p><p>Legs: femora nearly smooth, with fine microsculpture; metatibia as long as femur, straight, surface with duller microsculpture than femur.</p><p>Measurements: <abbrev xmlns:xlink="http://www.w3.org/1999/xlink" xlink:title="body length" xlink:type="simple">BL</abbrev> 2.6 mm; <abbrev xmlns:xlink="http://www.w3.org/1999/xlink" xlink:title="body breadth" xlink:type="simple">BB</abbrev> 1.4 mm; <abbrev xmlns:xlink="http://www.w3.org/1999/xlink" xlink:title="head breadth" xlink:type="simple">HB</abbrev> 90 cmm; <abbrev xmlns:xlink="http://www.w3.org/1999/xlink" xlink:title="transverse breadth of interantennal space" xlink:type="simple">IAS</abbrev> 22 cmm; <abbrev xmlns:xlink="http://www.w3.org/1999/xlink" xlink:title="transverse diameter of antennal socket" xlink:type="simple">AS</abbrev> 8 cmm; <abbrev xmlns:xlink="http://www.w3.org/1999/xlink" xlink:title="transverse space of orbit between antennal socket and eye" xlink:type="simple">ORB</abbrev> 8 cmm; <abbrev xmlns:xlink="http://www.w3.org/1999/xlink" xlink:title="shortest transverse distance between eyes" xlink:type="simple">IOS</abbrev> 44 cmm; <abbrev xmlns:xlink="http://www.w3.org/1999/xlink" xlink:title="maximum diameter × breadth of eye" xlink:type="simple">EYE</abbrev> 38 × 26 cmm; <abbrev xmlns:xlink="http://www.w3.org/1999/xlink" xlink:title="distance between genal apex and lower eye margin" xlink:type="simple">GENA</abbrev> 16 cmm; <abbrev xmlns:xlink="http://www.w3.org/1999/xlink" xlink:title="pronotal length" xlink:type="simple">PNL</abbrev> 74 cmm; <abbrev xmlns:xlink="http://www.w3.org/1999/xlink" xlink:title="pronotal breadth" xlink:type="simple">PNB</abbrev> 124 cmm.</p></tp:treatment-sec><tp:treatment-sec sec-type="Paratype"><title>Paratype.</title><p>Essentially identical to holotype; body length 2.6 mm; body breath 1.5 mm.</p></tp:treatment-sec><tp:treatment-sec sec-type="Holotype"><title>Holotype.</title><p>NEW CALEDONIA: Plateau de Dogny, 700 m, 1.ii.1963, N.L.H. Krauss collector (<named-content xmlns:xlink="http://www.w3.org/1999/xlink" content-type="dwc:institutional_code" xlink:type="simple">BPBM</named-content> 16,844); Paratype, NEW CALEDONIA: Col d’Amieu, 500-600 m, 28.xii.1976, J.L Gressitt coll. (<named-content xmlns:xlink="http://www.w3.org/1999/xlink" content-type="dwc:institutional_code" xlink:type="simple">BPBM</named-content>).</p></tp:treatment-sec><tp:treatment-sec sec-type="Remarks"><title>Remarks.</title><p>The uniform piceous dorsal coloration along with the closely and deeply punctate dorsal surfaces mark this species. Differs from <italic><tp:taxon-name><tp:taxon-name-part taxon-name-part-type="genus">Acronymolpus</tp:taxon-name-part> <tp:taxon-name-part taxon-name-part-type="species">gressitti</tp:taxon-name-part></tp:taxon-name></italic>, sp. n. by the closer pronotal puncturation and the more narrowed elytral preapex. The name refers to the pitted surface of an iron meteorite.</p></tp:treatment-sec><tp:treatment-sec><!--Section generated to contain objects referenced in tp:taxon-treatment.--><fig id="F2" position="float" orientation="portrait"><label>Figures 2–4.</label><caption><p><bold>2</bold> <italic><tp:taxon-name><tp:taxon-name-part taxon-name-part-type="genus">Acronymolpus</tp:taxon-name-part> <tp:taxon-name-part taxon-name-part-type="species">turbo</tp:taxon-name-part></tp:taxon-name></italic> sp. n. <bold>A</bold> habitus view of paratype, body length 3.0 mm <bold>B</bold> apical oblique view of paratype, showing apical explanate spoon-like terminations <bold>3</bold> <italic><tp:taxon-name><tp:taxon-name-part taxon-name-part-type="genus">Acronymolpus</tp:taxon-name-part> <tp:taxon-name-part taxon-name-part-type="species">gressitti</tp:taxon-name-part></tp:taxon-name></italic> sp. n., habitus view of holotype, body length 2.35 mm <bold>4</bold> <italic><tp:taxon-name><tp:taxon-name-part taxon-name-part-type="genus">Acronymolpus</tp:taxon-name-part> <tp:taxon-name-part taxon-name-part-type="species">meteorus</tp:taxon-name-part></tp:taxon-name></italic> sp. n. habitus view of holotype, body length 2.6 mm.</p></caption><graphic xmlns:xlink="http://www.w3.org/1999/xlink" xlink:href="zookeys-547-093-g002.jpg" position="float" orientation="portrait" xlink:type="simple" id="oo_70146.jpg"/></fig></tp:treatment-sec></tp:taxon-treatment>
